# Supplementary material for: Plasma protein levels of young healthy pigs as indicators of disease resilience
Source: J Anim Sci. 2023 Jan 13;101:skad014. doi: 10.1093/jas/skad014 (PMC9977353; doi:10.1093/jas/skad014)
Supplement: skad014_suppl_Supplementary_Table_S1 [file skad014_suppl_supplementary_table_s1.xlsx]

## Sheet: Sheet1
Uniprot ID	Protein names	Gene name	h2	SE (h2)	p-value (h2)	FDR (h2)	c2	SE (c2)	p-value (c2)	FDR (c2)
A0A480TLF3	Complement factor H isoform a		1	0	1.46144e-07	1.10193e-05	0	0	0.5	0.5
A0A480P4D2	Complement factor I isoform 1 preproprotein		1	0.03	0.000246759	0.003578	0	0	0.5	0.5
A0A4X1T2W4	Complement component C9		0.9999	0	3.20785e-06	0.00015117	0	0	0.5	0.5
A0A286ZKB4	Complement C5a anaphylatoxin	C5	0.9825	0.13	0.00017331	0.0029699	0	0	0.5	0.5
L8AXL3	IgG heavy chain	IGHG	0.7995	0.24	0.00344773	0.0259959	0.124	0.14	0.179698	0.5
A0A4X1UKC9	Uncharacterized protein	C4BPA	0.7038	0.14	0.000302586	0.00388511	0	0	0.5	0.5
A0A480WYE0	IgG heavy chain		0.6923	0.17	7.39012e-05	0.00154782	0	0	0.5	0.5
O19063	Serum amyloid P-component (SAP)	APCS	0.6775	0.2	0.00372736	0.0270234	0	0	0.5	0.5
A0A287A8Y9	Deleted.		0.677	0.19	0.00675909	0.0409077	0	0	0.5	0.5
A0A4X1T9I2	Gc-globulin (Group-specific component) (Vitamin D-binding protein)	GC	0.6603	0.14	0.00255513	0.0214063	0	0	0.5	0.5
Q6Q2K6	Adiponectin (Fragment)		0.6276	0.15	9.74305e-05	0.00183657	0	0	0.5	0.5
Q9GMA7	Alpha-1-antichymotrypsin 1 (Fragment)	SERPINA3-1	0.626	0.13	1.81086e-05	0.000455129	0	0	0.5	0.5
Q29014	Alpha-1 acid glycoprotein (Fragment)		0.6196	0.14	0.00867806	0.0481122	0	0	0.5	0.5
I3LGI8	Ficolin-2	FCN2	0.6181	0.09	1.65718e-10	6.24758e-08	0	0	0.5	0.5
A0A4X1TT06	Uncharacterized protein	PON1	0.5925	0.14	0.00018879	0.00309451	0.0257	0.05	0.312103	0.5
K7ZPU8	IgG heavy chian constant region (Fragment)	IGHG5-1	0.5905	0.1	1.17824e-06	6.34567e-05	0	0	0.5	0.5
A0A287BI75	Deleted.		0.5779	0.18	0.00731702	0.0424387	0	0	0.5	0.5
L8AXM5	IgG heavy chain	IGHG	0.575	0.11	5.62913e-07	3.53697e-05	0.0311	0.05	0.279915	0.5
B9TSR8	C3/C5 convertase (EC 3.4.21.47) (Complement factor B) (Complement factor B Ba fragment) (Complement factor B Bb fragment)	CFB	0.5722	0.18	0.0306844	0.110172	0	0	0.5	0.5
F6Q469	SERPIN domain-containing protein	LOC100156325	0.5678	0.12	2.31386e-09	4.36163e-07	0	0	0.5	0.5
B0LFE9	C4a anaphylatoxin (Complement C4 gamma chain)		0.5677	0.22	0.033399	0.115518	0	0	0.5	0.5
A0A287AS68	Ficolin-1	FCN1	0.5449	0.18	0.000244127	0.003578	0.0399	0.08	0.30506	0.5
A7YX24	Gamma-synuclein	SNCG	0.5449	0.22	0.00972832	0.0508193	0.0111	0.09	0.443769	0.5
K9J6H8	Alpha-2-macroglobulin	A2M	0.5413	0.12	0.000292989	0.00388511	0	0	0.5	0.5
F1STC2	Ig-like domain-containing protein		0.5327	0.11	2.14338e-05	0.000505034	0.0612	0.05	0.096144	0.5
F1SH96	Inter-alpha-trypsin inhibitor heavy chain H1	ITIH1	0.5303	0.15	0.0150813	0.0719703	0	0	0.5	0.5
A0A4X1SSQ4	Fibrinogen alpha chain (Fibrinopeptide A)		0.5296	0.2	0.0109105	0.0553807	0	0	0.5	0.5
A0A4X1UAD2	Alpha-2-HS-glycoprotein (Fetuin-A)	AHSG	0.5292	0.16	0.0169474	0.0751668	0	0	0.5	0.5
A0A4X1U6E7	SERPIN domain-containing protein	SERPINF2	0.5234	0.16	0.0268822	0.100342	0	0	0.5	0.5
Q9GMA6	Alpha-1-antichymotrypsin 2	SERPINA3-2	0.5216	0.1	7.4122e-06	0.00027944	0	0	0.5	0.5
A0A287A8T9	Deleted.		0.5179	0.23	0.00460924	0.0310301	0	0	0.5	0.5
A0A287BPE8	Deleted.		0.514	0.23	0.0216968	0.0908856	0.0372	0.1	0.364517	0.5
A0A4X1U6T3	Uncharacterized protein		0.5125	0.13	1.26623e-05	0.000340977	0	0	0.5	0.5
A0A4X1U9T5	Ig-like domain-containing protein		0.5123	0.14	0.00221326	0.0198667	0	0	0.5	0.5
A0A4X1SZK9	Ig-like domain-containing protein		0.5054	0.16	0.00940013	0.0499134	0	0	0.5	0.5
A0A287A8V0	Deleted.		0.4977	0.16	0.000326232	0.0039674	0.019	0.07	0.388649	0.5
A0A4X1T1L0	Uncharacterized protein		0.4921	0.17	0.0310574	0.110459	0.0427	0.06	0.248812	0.5
L8B0V6	IgG heavy chain	IGHG	0.4903	0.14	0.000127161	0.00228284	0	0	0.5	0.5
A0A4X1U1L3	Ig-like domain-containing protein		0.4763	0.14	0.000289859	0.00388511	0	0	0.5	0.5
F1SCD0	SERPIN domain-containing protein	LOC100156325	0.4752	0.13	0.00030916	0.00388511	0	0	0.5	0.5
F1RQW6	C3/C5 convertase (EC 3.4.21.47) (Complement factor B) (Complement factor B Ba fragment) (Complement factor B Bb fragment)	CFB	0.462	0.1	5.76029e-08	5.71699e-06	0.0293	0.05	0.263545	0.5
A0A287AWR7	Paraoxonase 1	PON1	0.4443	0.13	9.04382e-05	0.00179449	0	0	0.5	0.5
A0A4X1VLP1	Glycosyl-phosphatidylinositol-specific phospholipase D (EC 3.1.4.50) (Phosphatidylinositol-glycan-specific phospholipase D)	GPLD1	0.4401	0.24	0.0736496	0.186303	0.0476	0.1	0.344578	0.5
A0A287AG13	Apolipoprotein B-100	APOB	0.4369	0.16	0.0224819	0.0911361	0.1032	0.08	0.244211	0.5
A0A286ZWN6	Deleted.		0.4322	0.11	1.22692e-05	0.000340977	0.0509	0.04	0.10438	0.5
F1S9B8	Deleted.		0.4322	0.14	0.00110886	0.0110011	0	0	0.5	0.5
K7ZRK0	IgA heavy chian constant region (Fragment)	IGHA	0.429	0.16	0.00216496	0.0198667	0.1008	0.08	0.0736496	0.5
A0A287BKJ2	Fibrinogen-like protein 1 (Frinogen-like protein 1)		0.4285	0.25	0.0489324	0.143004	0	0	0.5	0.5
A0A4X1UAY5	Angiotensin 1-10 (Angiotensin 1-4) (Angiotensin 1-5) (Angiotensin 1-7) (Angiotensin 1-8) (Angiotensin 1-9) (Angiotensin 2-8) (Angiotensin 3-8) (Angiotensin I) (Angiotensin II) (Angiotensin III) (Angiotensin IV) (Angiotensin-1) (Angiotensin-2) (Angiotensin-3) (Angiotensin-4) (Angiotensinogen) (Des-Asp[1]-angiotensin II) (Serpin A8)	AGT	0.4278	0.15	0.0262463	0.0989485	0	0	0.5	0.5
A0A4X1T2X2	Uncharacterized protein		0.4175	0.16	0.0132738	0.0649897	0	0	0.5	0.5
L8B0T2	IgG heavy chain	IGHG	0.4166	0.17	0.040618	0.130797	0	0	0.5	0.5
A0A4X1SYL2	Ig-like domain-containing protein		0.4103	0.22	0.0169474	0.0751668	0.0516	0.11	0.31952	0.5
F1SB81	Plasminogen (EC 3.4.21.7)	PLG	0.41	0.11	7.33487e-06	0.00027944	0.0659	0.05	0.0840392	0.5
A0A286ZXN4	Deleted.		0.4098	0.12	0.000616576	0.00664141	0	0	0.5	0.5
A0A287AXC8	Deleted.		0.408	0.17	0.00660787	0.0408388	0	0	0.5	0.5
A0A287BN06	Uncharacterized protein	PZP	0.4049	0.13	0.00103862	0.0108767	0	0	0.5	0.5
L8B173	IgG heavy chain	IGHG	0.3979	0.17	0.00471373	0.0311768	0.1019	0.08	0.10881	0.5
A0A480N8F0	Ficolin-1		0.3924	0.18	0.0167504	0.0751668	0.1607	0.09	0.0285444	0.5
A0A286ZTC9	Uncharacterized protein		0.3896	0.17	0.00918771	0.0494824	0.0174	0.08	0.42074	0.5
L8B0V2	IgG heavy chain	IGHG	0.3893	0.09	1.21409e-05	0.000340977	0	0	0.5	0.5
Q29052	Inter-alpha-trypsin inhibitor heavy chain H1 (ITI heavy chain H1) (ITI-HC1) (Inter-alpha-inhibitor heavy chain 1)	ITIH1	0.389	0.25	0.0736496	0.186303	0	0	0.5	0.5
O11780	Transforming growth factor-beta-induced protein ig-h3 (Beta ig-h3) (Kerato-epithelin) (RGD-containing collagen-associated protein) (RGD-CAP)	TGFBI	0.3886	0.28	0.0699072	0.184138	0	0	0.5	0.5
A0A4X1SWR7	NAD(P)(+)--arginine ADP-ribosyltransferase (EC 2.4.2.31) (Mono(ADP-ribosyl)transferase)	ART3	0.3843	0.24	0.138678	0.278094	0	0	0.5	0.5
A0A4X1WBG8	Importin N-terminal domain-containing protein	XPO1	0.3814	0.16	0.0259343	0.09876	0	0	0.5	0.5
K7GQ48	Uncharacterized protein	A2M	0.3771	0.15	0.00214122	0.0198667	0.0027	0.07	0.5	0.5
F1SN68	Alpha-1-acid glycoprotein	ORM1	0.3698	0.14	0.00372736	0.0270234	0	0	0.5	0.5
I3LJW2	Fibrinogen gamma chain	FGG	0.3672	0.14	0.00264139	0.0216479	0	0	0.5	0.5
A0A286ZTC4	Deleted.		0.351	0.12	0.000422429	0.00497675	0.0776	0.06	0.0746201	0.5
A0A075B7I5	Ig-like domain-containing protein		0.3507	0.1	9.04737e-06	0.000310078	0.0231	0.05	0.30506	0.5
A0A4X1SU01	Fibrinogen beta chain (Fibrinopeptide B)	FGB	0.3454	0.14	0.0030172	0.0236976	0	0	0.5	0.5
A0A4X1W5J4	MACPF domain-containing protein		0.3443	0.16	0.00683604	0.0409077	0	0	0.5	0.5
A0A287AL51	Ig-like domain-containing protein		0.3432	0.16	0.00857968	0.0481122	0.1195	0.08	0.0401208	0.5
A0A287AJE3	SERPIN domain-containing protein	LOC106504547	0.3421	0.18	0.032996	0.115181	0	0	0.5	0.5
A0A4X1T5G4	Uncharacterized protein		0.3388	0.18	0.0241431	0.0938343	0.0597	0.07	0.179698	0.5
A0A480VKV1	Complement C1s subcomponent isoform 1 preproprotein		0.337	0.15	0.0350645	0.116985	0	0	0.5	0.5
L8B180	IgG heavy chain	IGHG	0.3353	0.12	0.000496654	0.00567389	0.0073	0.05	0.443769	0.5
A0A4X1U6L2	Uncharacterized protein		0.3349	0.15	0.0247252	0.0951162	0	0	0.5	0.5
A0A287BH90	Complement component C9	C9	0.3344	0.14	0.00308495	0.0237352	0	0	0.5	0.5
I3LBF1	Serotransferrin	TF	0.3262	0.1	0.00191785	0.0185392	0	0	0.5	0.5
A0A2C9F356	Haptoglobin	HP	0.3246	0.14	0.00617471	0.0387978	0	0	0.5	0.5
A0A4X1T9Y9	Uncharacterized protein	MAP2K5	0.3229	0.24	0.0756051	0.187521	0.0962	0.11	0.168737	0.5
A0A287AE24	Ig-like domain-containing protein		0.3214	0.17	0.0154366	0.072745	0.2632	0.11	0.0134283	0.331422
A7E1S7	Ldh_1_N domain-containing protein (Fragment)		0.3201	0.22	0.0910747	0.209361	0	0	0.5	0.5
A0A4X1W4H6	Uncharacterized protein		0.3195	0.15	0.0241431	0.0938343	0.0361	0.06	0.253561	0.5
L8B0S2	IgG heavy chain	IGHG	0.317	0.09	6.06577e-08	5.71699e-06	0.1068	0.05	0.00707232	0.269666
A0A4X1VRM4	LRRCT domain-containing protein	LRG1	0.3159	0.14	0.0338073	0.115867	0	0	0.5	0.5
A0A286ZFW3	Apolipoprotein H (Beta-2-glycoprotein 1) (Beta-2-glycoprotein I)	APOH	0.3146	0.16	0.0746201	0.186303	0.0496	0.08	0.375915	0.5
I3LQ17	Uncharacterized protein	PZP	0.3112	0.09	6.86075e-05	0.00152147	0.0378	0.04	0.188571	0.5
F1RNP2	Alpha-2-glycoprotein 1, zinc-binding	AZGP1	0.3107	0.2	0.0222169	0.091041	0	0	0.5	0.5
A0A4X1VQL9	Plasminogen (EC 3.4.21.7)	PLG	0.3077	0.15	0.0421496	0.130797	0	0	0.5	0.5
I3L728	Deleted.		0.3067	0.11	0.00233887	0.0200398	0.1275	0.06	0.00715294	0.269666
F1S902	Cartilage oligomeric matrix protein	COMP	0.3051	0.24	0.127107	0.261854	0	0	0.5	0.5
A0A4X1SGC8	SERPIN domain-containing protein	LOC100156325	0.3014	0.13	0.0111643	0.0553807	0.0156	0.06	0.388649	0.5
A0A4X1VBD2	C4a anaphylatoxin (Complement C4 gamma chain)	C4A	0.2976	0.2	0.0898562	0.207827	0	0	0.5	0.5
F1SCC9	SERPIN domain-containing protein	LOC106504545	0.293	0.1	0.000221678	0.00348218	0.0447	0.04	0.153911	0.5
A0A4X1U589	Uncharacterized protein	COMP	0.2917	0.19	0.0483241	0.14233	0.134	0.1	0.0547993	0.5
Q29248	Apolipoprotein A-I (Fragment)		0.2888	0.32	0.204793	0.378466	0.2787	0.18	0.0547993	0.5
P27485	Retinol-binding protein 4 (Plasma retinol-binding protein) (PRBP) (RBP)	RBP4	0.2804	0.16	0.0285444	0.104478	0	0	0.5	0.5
A0A4X1TAJ6	Serum amyloid A protein		0.2779	0.14	0.00482065	0.0313342	0	0	0.5	0.5
A0A4X1SUF1	Ficolin-2	FCN2	0.277	0.23	0.0935694	0.212504	0	0	0.5	0.5
F1RL06	Ig-like domain-containing protein	LOC100523213	0.2767	0.12	0.00515654	0.0329494	0.0753	0.05	0.0483241	0.5
A0A4X1W7I8	Uncharacterized protein		0.2716	0.16	0.0726933	0.186303	0.0088	0.06	0.443769	0.5
F1RPW2	Coagulation factor V (Coagulation factor V preproprotein)	F5	0.271	0.1	0.00403021	0.0281368	0	0	0.5	0.5
A0A4X1SGD5	Hemopexin	HPX	0.2702	0.13	0.00887832	0.0485091	0.1143	0.06	0.0250218	0.47166
F1SKB1	Uncharacterized protein	CP	0.2682	0.1	0.0030172	0.0236976	0	0	0.5	0.5
A0A480QMR6	IgM		0.2673	0.13	0.0110366	0.0553807	0	0	0.5	0.5
A0A4X1V0U8	Uncharacterized protein	C1RL	0.2661	0.18	0.0863124	0.203374	0.1917	0.1	0.0442898	0.5
F1RX36	Fibrinogen alpha chain (Fibrinopeptide A)	FGA	0.2658	0.09	0.000547387	0.00606956	0	0	0.5	0.5
F1SBS4	C3-beta-c (C3a anaphylatoxin) (Complement C3) (Complement C3 alpha chain) (Complement C3 beta chain) (Complement C3b alpha' chain) (Complement C3c alpha' chain fragment 1) (Complement C3c alpha' chain fragment 2) (Complement C3d fragment) (Complement C3dg fragment) (Complement C3f fragment) (Complement C3g fragment)	C3	0.2655	0.14	0.0288898	0.104725	0	0	0.5	0.5
A0A4X1W1F9	Uncharacterized protein		0.2652	0.15	0.0459721	0.136468	0.0358	0.06	0.235421	0.5
A0A287A333	Deleted.		0.261	0.15	0.0238574	0.0938343	0	0	0.5	0.5
F1SQX9	Apolipoprotein D (Apo-D)	APOD	0.2586	0.12	0.00381144	0.0271115	0	0	0.5	0.5
A0A287AAD5	Alpha-1B-glycoprotein	A1BG	0.2583	0.12	0.00984033	0.0508193	0	0	0.5	0.5
A0A4X1VWY2	Uncharacterized protein		0.2562	0.15	0.13468	0.272981	0	0	0.5	0.5
A0A4X1VG41	Beta-2-microglobulin		0.253	0.17	0.042674	0.130797	0.1474	0.1	0.0354946	0.5
A0A287AA42	Ig-like domain-containing protein		0.2528	0.09	0.00109683	0.0110011	0	0	0.5	0.5
A0A4X1VPM1	Uncharacterized protein	ITIH3	0.2491	0.15	0.113465	0.245841	0	0	0.5	0.5
I3LJA6	Deleted.		0.2457	0.09	0.00233887	0.0200398	0	0	0.5	0.5
Q1KS52	Acid-labile subunit	ALS IGFALS	0.2352	0.19	0.0818343	0.195263	0	0	0.5	0.5
A0A286ZVT2	Deleted.		0.2351	0.1	0.0183962	0.0788108	0	0	0.5	0.5
Q8SPS7	Haptoglobin [Cleaved into: Haptoglobin alpha chain; Haptoglobin beta chain]	HP	0.2343	0.14	0.0796952	0.193839	0.0721	0.06	0.125296	0.5
A0A4X1UYS0	SERPIN domain-containing protein	SERPIND1	0.2327	0.15	0.0818343	0.195263	0	0	0.5	0.5
A0A287A363	Afamin	AFM	0.228	0.16	0.0368191	0.121762	0.0371	0.08	0.30506	0.5
A0A287AHI7	Adiponectin, C1Q and collagen domain containing	ADIPOQ	0.2211	0.15	0.0350645	0.116985	0.087	0.08	0.0974622	0.5
A0A4X1U4T6	Sulfhydryl oxidase (EC 1.8.3.2)	QSOX1	0.2201	0.13	0.0342209	0.116228	0	0	0.5	0.5
L8B0W0	IgG heavy chain	IGHG	0.2189	0.1	0.0077444	0.0442369	0.0729	0.05	0.0514504	0.5
P09571	Serotransferrin (Transferrin) (Beta-1 metal-binding globulin) (Siderophilin)	TF	0.2174	0.12	0.0606676	0.168174	0.0506	0.05	0.144959	0.5
F1RUM1	Afamin	AFM	0.2172	0.14	0.0508079	0.146218	0	0	0.5	0.5
A0A4X1TCL1	Secreted phosphoprotein 2 (Secreted phosphoprotein 24)	SPP2	0.2155	0.18	0.0898562	0.207827	0	0	0.5	0.5
A0A4X1U519	C1q domain-containing protein		0.215	0.12	0.0381969	0.12414	0	0	0.5	0.5
A0A287ALS7	Deleted.		0.2132	0.1	0.0165558	0.123694	0	0	0.5	0.5
A0A287BBI5	Uncharacterized protein		0.2132	0.15	0.0377316	0.0751668	0.0643	0.08	0.201392	0.5
A0A287A1B4	Uncharacterized protein	PZP	0.2131	0.14	0.0534319	0.152605	0	0	0.5	0.5
A0A4X1VPY5	C3-beta-c (C3a anaphylatoxin) (Complement C3) (Complement C3 alpha chain) (Complement C3 beta chain) (Complement C3b alpha' chain) (Complement C3c alpha' chain fragment 1) (Complement C3c alpha' chain fragment 2) (Complement C3d fragment) (Complement C3dg fragment) (Complement C3f fragment) (Complement C3g fragment)	C3	0.2095	0.14	0.118362	0.249287	0	0	0.5	0.5
F1RQ75	Christmas factor (EC 3.4.21.22) (Coagulation factor IX) (Coagulation factor IXa heavy chain) (Coagulation factor IXa light chain)	F9	0.2094	0.14	0.0554974	0.157312	0	0	0.5	0.5
P27917	Apolipoprotein C-III (Apo-CIII) (ApoC-III) (Apolipoprotein C3)	APOC3	0.2087	0.1	0.00715294	0.0421353	0.0036	0.04	0.5	0.5
A0A287AX98	Coagulation factor XII	F12	0.2086	0.09	0.0173487	0.0760521	0	0	0.5	0.5
Q19AZ5	Antithrombin-III (Serpin C1)		0.2084	0.14	0.01776	0.0769601	0	0	0.5	0.5
F1SCC7	SERPIN domain-containing protein	LOC396684	0.2077	0.12	0.0232969	0.0934352	0	0	0.5	0.5
A0A4X1SMT6	Vitamin K-dependent protein C	PROC	0.2061	0.14	0.0948465	0.214115	0	0	0.5	0.5
A0A4X1V413	Transforming growth factor-beta-induced protein ig-h3		0.2027	0.21	0.231216	0.405435	0.0193	0.08	0.42074	0.5
F1RX37	Fibrinogen beta chain (Fibrinopeptide B)	FGB	0.2019	0.13	0.0508079	0.146218	0	0	0.5	0.5
L8B0W4	IgG heavy chain	IGHG	0.2012	0.21	0.219289	0.397461	0.1351	0.09	0.0736496	0.5
F1RUQ0	Joining chain of multimeric IgA and IgM	JCHAIN	0.2	0.13	0.0746201	0.186303	0	0	0.5	0.5
P48819	Vitronectin (VN) (S-protein) (Serum-spreading factor)	VTN	0.1984	0.11	0.0285444	0.104478	0.0129	0.05	0.388649	0.5
A5A8W8	C4a anaphylatoxin (Complement C4 gamma chain)	C4A SBAB-514B12.5-001	0.1963	0.13	0.0591381	0.165149	0	0	0.5	0.5
F1SGG3	Cytokeratin-1 (Keratin, type II cytoskeletal 1) (Keratin-1) (Type-II keratin Kb1)	KRT1	0.1932	0.13	0.044843	0.134173	0	0	0.5	0.5
L8AXK8	IgG heavy chain	IGHG	0.1924	0.1	0.0161736	0.0751668	0.1255	0.05	0.00564211	0.265884
A0A480UWI6	Plasma protease C1 inhibitor		0.1924	0.15	0.0583894	0.164275	0.1675	0.09	0.0183962	0.407962
A0A287B3S3	Inter-alpha-trypsin inhibitor heavy chain H1	ITIH1	0.19	0.12	0.0421496	0.130797	0	0	0.5	0.5
A0A286ZN16	Deleted.		0.1891	0.17	0.0690054	0.183204	0	0	0.5	0.5
A0A4X1T217	Complement component C6		0.1885	0.16	0.0898562	0.207827	0.0293	0.08	0.354141	0.5
D3Y264	Apolipoprotein C-II (Apolipoprotein C2) (Proapolipoprotein C-II)		0.1875	0.08	0.00426185	0.029213	0	0	0.5	0.5
F1RUN2	Albumin	ALB	0.1843	0.19	0.111887	0.243824	0.1403	0.11	0.0746201	0.5
K7GM40	Apolipoprotein A-I	APOA1	0.184	0.1	0.01951	0.0826433	0.0201	0.04	0.31952	0.5
A0A287ASW4	Deleted.		0.1801	0.16	0.111887	0.243824	0.1156	0.08	0.0514504	0.5
A0A4X1T0Z9	Ig-like domain-containing protein		0.1776	0.16	0.127107	0.261854	0.1072	0.08	0.0898562	0.5
A0A287B2T1	Deleted.		0.1775	0.12	0.064687	0.174193	0	0	0.5	0.5
L8B0W9	IgG heavy chain	IGHG	0.1758	0.09	0.0142299	0.0687777	0.213	0.05	3.71549e-07	0.000140074
P50390	Transthyretin (Prealbumin)	TTR	0.1745	0.09	0.0219552	0.0909575	0	0	0.5	0.5
A0A480Q9T4	C3/C5 convertase (EC 3.4.21.43) (Complement C2) (Complement C2a fragment) (Complement C2b fragment)		0.1696	0.15	0.151608	0.297688	0.0057	0.06	0.443769	0.5
A0A287BFU6	Deleted.		0.1689	0.21	0.22713	0.405435	0	0	0.5	0.5
A0MWC5	Monocyte differentiation antigen CD14 (Myeloid cell-specific leucine-rich glycoprotein)	CD14	0.1661	0.13	0.158655	0.308315	0	0	0.5	0.5
I3L6Q6	Coagulation factor XIII B chain	F13B	0.1635	0.18	0.161099	0.30987	0.0777	0.1	0.20828	0.5
F1RMN7	Hemopexin	HPX	0.1631	0.12	0.0851671	0.201937	0.0177	0.05	0.364517	0.5
A0A4X1SHW1	Christmas factor (EC 3.4.21.22) (Coagulation factor IX)	F9	0.1602	0.14	0.0786496	0.192538	0.0332	0.08	0.344578	0.5
A0A286ZTU7	SERPIN domain-containing protein	LOC106504547	0.1585	0.12	0.042674	0.130797	0	0	0.5	0.5
F1RG45	Angiotensin 1-10 (Angiotensin 1-4) (Angiotensin 1-5) (Angiotensin 1-7) (Angiotensin 1-8) (Angiotensin 1-9) (Angiotensin 2-8) (Angiotensin 3-8) (Angiotensin I) (Angiotensin II) (Angiotensin III) (Angiotensin IV) (Angiotensin-1) (Angiotensin-2) (Angiotensin-3) (Angiotensin-4) (Angiotensinogen) (Des-Asp[1]-angiotensin II) (Serpin A8)	AGT	0.1584	0.12	0.0442898	0.133578	0	0	0.5	0.5
A0A4X1W2H9	Uncharacterized protein		0.1583	0.12	0.0411217	0.130797	0	0	0.5	0.5
A0A4X1SGU6	SERPIN domain-containing protein	LOC100156325	0.1581	0.13	0.123517	0.25727	0	0	0.5	0.5
A0A287AL89	Fibulin-1	FBLN1	0.1562	0.17	0.176869	0.336766	0.0986	0.09	0.12895	0.5
F1RK01	Carboxypeptidase B2 (Carboxypeptidase B2 isoform 1 preproprotein)	CPB2	0.155	0.1	0.064687	0.192538	0.0389	0.04	0.18259	0.5
F1S1G8	Amine oxidase (EC 1.4.3.-)	LOC110256000	0.155	0.14	0.0786496	0.174193	0.104	0.08	0.0776196	0.5
A0A287A6Q0	Vitamin K-dependent protein S	PROS1	0.1515	0.09	0.0655259	0.175201	0	0	0.5	0.5
F1SIB1	Prothrombin (EC 3.4.21.5) (Coagulation factor II)	F2	0.149	0.1	0.118362	0.249287	0	0	0.5	0.5
A0A480W0D6	Cystatin-C (Fragment)		0.1466	0.13	0.120051	0.251439	0	0	0.5	0.5
A0A4X1TQP5	Glutathione peroxidase		0.1465	0.14	0.161099	0.30987	0	0	0.5	0.5
Q8MJ76	Alpha-fetoprotein (Alpha-1-fetoprotein) (Alpha-fetoglobulin)	AFP	0.1464	0.12	0.0935694	0.212504	0.1065	0.07	0.0483241	0.5
A0A287B3W7	Deleted.		0.1447	0.21	0.248812	0.424444	0.1412	0.11	0.0818343	0.5
F1SFI5	Histidine rich glycoprotein	HRG	0.1429	0.09	0.032996	0.115181	0.0678	0.05	0.066377	0.5
A0A287BAR3	Phosphatidylinositol glycan anchor biosynthesis class G	PIGG	0.1429	0.12	0.116702	0.249287	0	0	0.5	0.5
A0A287AE58	CD5 molecule like	CD5L	0.1425	0.09	0.0437439	0.132996	0.0159	0.04	0.354141	0.5
F1S4I1	Golgi membrane protein 1	GOLM1	0.1411	0.09	0.0708223	0.184138	0	0	0.5	0.5
F1RX35	Fibrinogen gamma chain	FGG	0.1402	0.12	0.10438	0.232848	0	0	0.5	0.5
A0SEH3	Complement component C8G		0.1392	0.12	0.0708223	0.184138	0.0731	0.07	0.111887	0.5
P50447	Alpha-1-antitrypsin (Alpha-1 protease inhibitor) (Alpha-1-antiproteinase) (Serpin A1)	SERPINA1 PI	0.1373	0.1	0.0622411	0.170035	0	0	0.5	0.5
A0A4X1V0L0	Alpha-1-microglobulin (Bikunin) (HI-30) (Inter-alpha-trypsin inhibitor light chain) (Protein AMBP) (Trypstatin)	AMBP	0.134	0.14	0.176869	0.336766	0.0274	0.06	0.312103	0.5
A0A4X1TYZ9	Apolipoprotein D	APOD	0.1317	0.2	0.231216	0.405435	0.1317	0.11	0.0874755	0.5
P01965	Hemoglobin subunit alpha (Alpha-globin) (Hemoglobin alpha chain)	HBA	0.1274	0.1	0.12895	0.264206	0.046	0.05	0.151608	0.5
A0A287AKL0	Serum amyloid A protein		0.1258	0.14	0.22713	0.405435	0.034	0.07	0.335687	0.5
B5A562	Pentaxin (Pentraxin)		0.1213	0.29	0.32736	0.49366	0.0809	0.22	0.375915	0.5
L8B0R9	IgG heavy chain	IGHG	0.1201	0.09	0.0416323	0.130797	0.1277	0.05	0.0026708	0.243176
F1SCC6	SERPIN domain-containing protein	LOC100156325	0.1176	0.08	0.0622411	0.170035	0	0	0.5	0.5
A0A287B5V2	Joining chain of multimeric IgA and IgM	JCHAIN	0.1174	0.14	0.15626	0.305232	0.0616	0.08	0.20828	0.5
Q9TT35	Thyroxine-binding globulin (Serpin A7) (T4-binding globulin)	SERPINA7 TBG	0.1159	0.12	0.151608	0.297688	0	0	0.5	0.5
Q9TR67	PI4 C2 alpha-protease inhibitor (Fragment)		0.1154	0.12	0.107309	0.237973	0	0	0.5	0.5
A0A286ZKA5	Complement C1q B chain	C1QB	0.1133	0.11	0.118362	0.249287	0	0	0.5	0.5
A0A4X1W0J2	Complement C1q subcomponent subunit A	C1QA	0.1128	0.2	0.291941	0.466364	0.1341	0.11	0.0974622	0.5
K7GND8	Deleted.		0.1125	0.09	0.10438	0.232848	0	0	0.5	0.5
O97506	Kallikrein		0.1117	0.14	0.215524	0.394429	0	0	0.5	0.5
A0A4X1VN51	Transthyretin		0.1102	0.14	0.211855	0.389607	0	0	0.5	0.5
F1SA60	Spectrin beta chain	SPTB	0.1085	0.16	0.231216	0.405435	0.0707	0.08	0.18259	0.5
A0A4X1U2A6	Uncharacterized protein		0.1073	0.17	0.274253	0.447591	0.0276	0.08	0.354141	0.5
L8B0U1	IgG heavy chain	IGHG	0.0989	0.08	0.0746201	0.186303	0	0	0.5	0.5
F1SS24	Fibronectin	FN1	0.0986	0.09	0.110336	0.243255	0	0	0.5	0.5
A0A286ZI83	Amine oxidase (EC 1.4.3.-)	LOC100520329	0.0961	0.11	0.13468	0.272981	0	0	0.5	0.5
A0A286ZMW3	HGF activator	HGFAC	0.0959	0.08	0.0807567	0.195162	0	0	0.5	0.5
A0A287A604	Galectin-3-binding protein (Lectin galactoside-binding soluble 3-binding protein)	LGALS3BP	0.0959	0.12	0.198072	0.369669	0	0	0.5	0.5
A0A4X1W8Z7	Uncharacterized protein		0.0951	0.1	0.11507	0.247893	0	0	0.5	0.5
F1STC5	Ig-like domain-containing protein		0.0933	0.15	0.30506	0.481204	0	0	0.5	0.5
Q9TT86	Type I collagen alpha1 (Fragment)		0.0927	0.11	0.179698	0.340434	0.1054	0.06	0.0454037	0.5
F1S682	Sulfhydryl oxidase (EC 1.8.3.2)	QSOX1	0.0926	0.13	0.244211	0.4204	0	0	0.5	0.5
A0A4X1T4A3	Uncharacterized protein	THBS4	0.0918	0.14	0.22713	0.405435	0.1032	0.07	0.0554974	0.5
I3LD86	N-acetylmuramoyl-L-alanine amidase	PGLYRP2	0.0916	0.13	0.31952	0.489671	0	0	0.5	0.5
A0A4X1WBK2	IF rod domain-containing protein	KRT18	0.0914	0.11	0.136661	0.275514	0	0	0.5	0.5
F1SGI7	IF rod domain-containing protein	KRT75	0.0914	0.11	0.185547	0.349756	0	0	0.5	0.5
A0A140TAK8	Apolipoprotein H (Beta-2-glycoprotein 1) (Beta-2-glycoprotein I)	APOH	0.091	0.13	0.188571	0.353687	0	0	0.5	0.5
A0A287BM11	SERPIN domain-containing protein	LOC396684	0.0866	0.11	0.219289	0.397461	0	0	0.5	0.5
L8AXL9	IgG heavy chain	IGHG	0.0846	0.09	0.151608	0.297688	0.1772	0.06	0.0002837	0.0534774
K7GN09	Copine 4	CPNE4	0.0841	0.17	0.279915	0.454861	0.222	0.11	0.0126737	0.331422
A0A286ZN24	Inter-alpha-trypsin inhibitor heavy chain H4	ITIH4	0.0831	0.13	0.253561	0.426753	0	0	0.5	0.5
P20305	Gelsolin (Actin-depolymerizing factor) (ADF) (Brevin) (Fragment)	GSN	0.0826	0.15	0.298351	0.472597	0.011	0.07	0.443769	0.5
A0A4X1SFT0	Uncharacterized protein	ECM1	0.0819	0.19	0.32736	0.49366	0	0	0.5	0.5
F1S788	Complement C8 alpha chain	C8A	0.0819	0.2	0.335687	0.5	0	0	0.5	0.5
F1S1A9	Apolipoprotein A-II (Apolipoprotein A2)	APOA2	0.0817	0.08	0.140733	0.280721	0.0206	0.04	0.30506	0.5
A0A480SMD8	Alpha-2-macroglobulin isoform a		0.0813	0.16	0.31952	0.489671	0.1385	0.08	0.0238574	0.47166
A0A4X1U2N1	Uncharacterized protein	PLTP	0.0794	0.18	0.32736	0.49366	0	0	0.5	0.5
A0A287A6K7	Adipocyte plasma membrane-associated protein	APMAP	0.0787	0.17	0.364517	0.5	0	0	0.5	0.5
A0A4X1TU97	Amine oxidase (EC 1.4.3.-)		0.0783	0.15	0.364517	0.5	0.0109	0.06	0.443769	0.5
I3LN42	Gc-globulin (Group-specific component) (Vitamin D-binding protein)	GC	0.0779	0.13	0.248812	0.424444	0.0017	0.07	0.5	0.5
F1RM45	Apolipoprotein E	APOE	0.0764	0.13	0.253561	0.426753	0.0739	0.07	0.132736	0.5
A0A480SUZ7	Fetuin-B isoform 1		0.0761	0.11	0.231216	0.405435	0	0	0.5	0.5
A0A4X1VES0	Uncharacterized protein	HSPA8	0.0746	0.14	0.263545	0.43387	0	0	0.5	0.5
F1S7K2	Perilipin 5	PLIN5	0.0744	0.14	0.285804	0.462438	0.0154	0.08	0.42074	0.5
P26234	Vinculin (Metavinculin)	VCL	0.0732	0.24	0.375915	0.5	0.2244	0.14	0.0562053	0.5
A0A286ZSJ7	Complement C1q C chain (Complement C1q subcomponent subunit C) (Complement C1q subcomponent subunit C isoform 1)	C1QC	0.0719	0.09	0.201392	0.374013	0.042	0.05	0.185547	0.5
A0SEH2	Complement component 8 subunit beta (Complement component C8 beta chain)		0.0706	0.11	0.23975	0.416524	0.021	0.07	0.375915	0.5
A0A286ZJK1	Uncharacterized protein	CFH	0.0706	0.12	0.291941	0.466364	0	0	0.5	0.5
A0A287AP73	Inter-alpha-trypsin inhibitor heavy chain 3	ITIH3	0.0702	0.13	0.312103	0.484209	0	0	0.5	0.5
A0A286ZQQ8	Ig-like domain-containing protein		0.0692	0.21	0.375915	0.5	0.0256	0.13	0.42074	0.5
A0A287AIM8	Complement C5a anaphylatoxin	C5	0.0673	0.11	0.258469	0.429263	0	0	0.5	0.5
O02668	Inter-alpha-trypsin inhibitor heavy chain H2 (ITI heavy chain H2) (ITI-HC2) (Inter-alpha-inhibitor heavy chain 2)	ITIH2	0.0657	0.09	0.253561	0.426753	0.0137	0.04	0.375915	0.5
F1RXC2	Carbonic anhydrase (EC 4.2.1.1)	CA2	0.0652	0.19	0.388649	0.5	0.1715	0.1	0.0614488	0.5
Q0Z8R0	Cystatin C	CST3	0.065	0.15	0.31952	0.489671	0.0442	0.08	0.285804	0.5
A0A287AI92	Carbonic anhydrase (EC 4.2.1.1)	CA1	0.0643	0.12	0.258469	0.429263	0	0	0.5	0.5
F1SFI7	Alpha-2-HS-glycoprotein (Fetuin-A)	AHSG	0.0625	0.13	0.312103	0.484209	0.0122	0.07	0.443769	0.5
A0A287AVQ5	Apolipoprotein M	APOM	0.0612	0.09	0.23975	0.416524	0.0143	0.05	0.388649	0.5
P06867	Plasminogen (EC 3.4.21.7) [Cleaved into: Plasmin heavy chain A; Activation peptide; Plasmin heavy chain A, short form; Plasmin light chain B]	PLG	0.0606	0.12	0.298351	0.472597	0	0	0.5	0.5
F1SFI4	Kininogen 1	KNG1	0.0591	0.09	0.244211	0.4204	0.0336	0.04	0.204793	0.5
F1SC57	Uncharacterized protein	PLTP	0.0583	0.17	0.344578	0.5	0	0	0.5	0.5
Q6R6M8	Fibrinogen gamma polypeptide (Fragment)		0.0579	0.1	0.263545	0.43387	0.01	0.06	0.42074	0.5
F1S3H9	Complement C3 (Complement C3 preproprotein)	LOC100517145	0.0568	0.1	0.258469	0.429263	0.0771	0.06	0.0766048	0.5
F1RII7	Hemoglobin subunit beta	HBB	0.0568	0.09	0.268802	0.440601	0.0355	0.05	0.219289	0.5
F2Z5E2	Antithrombin-III (Serpin C1)	SERPINC1	0.0568	0.14	0.354141	0.5	0	0	0.5	0.5
A0A4X1SSR6	Catalase (EC 1.11.1.6)	CAT	0.0566	0.19	0.375915	0.5	0.1903	0.13	0.0796952	0.5
F1RX25	Copine 4 (Copine-4 isoform 1)	CPNE4	0.056	0.13	0.32736	0.49366	0.1165	0.07	0.0372724	0.5
I3LNT6	Deleted.		0.0555	0.12	0.291941	0.466364	0.0106	0.06	0.42074	0.5
A0A4X1VVY3	C1q domain-containing protein	C1QB	0.0527	0.11	0.312103	0.484209	0	0	0.5	0.5
A0A287ACB0	Deleted.		0.0474	0.15	0.354141	0.5	0.2061	0.09	0.0121017	0.331422
F1SL22	von Willebrand factor	VWF	0.0418	0.11	0.354141	0.5	0	0	0.5	0.5
A0A4X1TAV6	Uncharacterized protein		0.0416	0.1	0.312103	0.484209	0	0	0.5	0.5
A0A287B9B3	Alpha-2-antiplasmin isoform X2 (Serpin family F member 2)	SERPINF2	0.0409	0.11	0.354141	0.5	0	0	0.5	0.5
A0A4X1VLK5	Inter-alpha-trypsin inhibitor heavy chain H4	ITIH4	0.039	0.15	0.403248	0.5	0.0604	0.09	0.23975	0.5
I3L8H4	Thrombospondin 4	THBS4	0.0381	0.17	0.403248	0.5	0	0	0.5	0.5
I3LC64	Extracellular matrix protein 1	ECM1	0.0376	0.14	0.403248	0.5	0	0	0.5	0.5
A0A287AZZ2	Carboxypeptidase N subunit 1	CPN1	0.0374	0.12	0.403248	0.5	0	0	0.5	0.5
A0A4X1TEJ3	C-type lectin domain-containing protein	CLEC3B	0.0368	0.11	0.375915	0.5	0	0	0.5	0.5
A0A4X1VGJ5	Gamma-synuclein		0.0364	0.13	0.375915	0.5	0	0	0.5	0.5
A0A287AJ76	Peroxiredoxin-2	PRDX2	0.0359	0.1	0.364517	0.5	0	0	0.5	0.5
O46409	Apolipoprotein A-IV (Apo-AIV) (ApoA-IV) (Apolipoprotein A4)	APOA4	0.0335	0.15	0.443769	0.5	0.0822	0.08	0.168737	0.5
A0A4X1U273	Vitellogenin domain-containing protein	APOB	0.0323	0.14	0.403248	0.5	0.0114	0.07	0.443769	0.5
A0A480VNW9	Keratin-associated protein 10-4-like isoform X6		0.0314	0.14	0.42074	0.5	0.1105	0.08	0.0583894	0.5
F1RII5	GLOBIN domain-containing protein	LOC100515788	0.031	0.09	0.364517	0.5	0.0533	0.05	0.10881	0.5
A0A4X1W641	IF rod domain-containing protein		0.0288	0.18	0.443769	0.5	0	0	0.5	0.5
P02067	Hemoglobin subunit beta (Beta-globin) (Hemoglobin beta chain)	HBB	0.0241	0.09	0.42074	0.5	0	0	0.5	0.5
A0A287B5W2	Trypsinogen isoform X1	LOC100302368	0.0237	0.07	0.375915	0.5	0	0	0.5	0.5
I3LVD5	Actin, cytoplasmic 2	ACTG1	0.0235	0.13	0.443769	0.5	0.1062	0.08	0.0672405	0.5
A0A4X1VPB7	Inter-alpha-trypsin inhibitor heavy chain H4	ITIH4	0.0231	0.12	0.42074	0.5	0	0	0.5	0.5
I3LKU1	Spermatogenesis associated 1	SPATA1	0.0227	0.2	0.443769	0.5	0.1684	0.12	0.0708223	0.5
A0A287A1S6	Collagen alpha-1(I) chain preproprotein (Collagen type I alpha 1 chain)	COL1A1	0.0219	0.09	0.403248	0.5	0	0	0.5	0.5
Q9TR68	PI3 C alpha-protease inhibitor (Fragment)		0.0218	0.09	0.403248	0.5	0	0	0.5	0.5
P14477	Fibrinogen beta chain [Cleaved into: Fibrinopeptide B] (Fragment)	FGB	0.0215	0.06	0.354141	0.5	0	0	0.5	0.5
A0A4X1UR18	Actin-depolymerizing factor (Brevin) (Gelsolin)		0.0207	0.11	0.443769	0.5	0	0	0.5	0.5
A0PA00	C1 inhibitor (Plasma protease C1 inhibitor)	C1-INH	0.0203	0.11	0.42074	0.5	0	0	0.5	0.5
A0A287AFE3	Complement C1q and tumor necrosis factor-related protein 9A	LOC110258312	0.0174	0.1	0.443769	0.5	0	0	0.5	0.5
A0A4X1T4K3	C-X-C motif chemokine		0.0171	0.1	0.443769	0.5	0.025	0.06	0.335687	0.5
F1SH92	Inter-alpha-trypsin inhibitor heavy chain H4	ITIH4	0.0169	0.1	0.42074	0.5	0	0	0.5	0.5
F1RXM6	Thyroxine-binding globulin	SERPINA7	0.0167	0.11	0.443769	0.5	0.0248	0.07	0.364517	0.5
I3LDS3	Keratin 10	KRT10	0.0164	0.08	0.403248	0.5	0	0	0.5	0.5
K7GQL2	Coagulation factor XIII A chain (Coagulation factor XIII, A1 polypeptide)	F13A1	0.0092	0.08	0.443769	0.5	0.0176	0.05	0.344578	0.5
Q68RU1	Ovarian and testicular apolipoprotein N	ApoN APOF	0.0077	0.11	0.5	0.5	0	0	0.5	0.5
A0A286ZLR0	Deleted.		0.0075	0.14	0.5	0.5	0.1084	0.09	0.130826	0.5
A0A4X1SG15	SERPIN domain-containing protein		0.0053	0.12	0.5	0.5	0	0	0.5	0.5
A0A287BRF1	C1q domain-containing protein	LOC110258309	0.0047	0.06	0.5	0.5	0	0	0.5	0.5
A0A4X1STQ7	Uncharacterized protein	POSTN	0.0014	0.18	0.5	0.5	0.0725	0.09	0.219289	0.5
A2SW51	Monocyte differentiation antigen CD14 (Myeloid cell-specific leucine-rich glycoprotein)	CD14	0.0009	0.14	0.5	0.5	0	0	0.5	0.5
A0A0B8RZA5	C-X-C motif chemokine	PF4	0	0	0.5	0.5	0.1879	0.07	0.00270054	0.243176
A0A286ZMS2	Deleted.		0	0	0.5	0.5	0	0	0.5	0.5
A0A286ZQJ9	C1q domain-containing protein	LOC110258310	0	0	0.5	0.5	0	0	0.5	0.5
A0A287A113	Spectrin beta chain	SPTB	0	0	0.5	0.5	0.2125	0.09	0.00412128	0.258954
A0A287A2X0	Keratin 79	KRT79	0	0	0.5	0.5	0	0	0.5	0.5
A0A287A690	Peroxiredoxin-2	PRDX2	0	0	0.5	0.5	0.1965	0.07	0.00557893	0.265884
A0A287AAW7	C1q domain-containing protein	LOC110258312	0	0	0.5	0.5	0.0215	0.05	0.403248	0.5
A0A287AFQ4	Complement C8 gamma chain	C8G	0	0	0.5	0.5	0	0	0.5	0.5
A0A287AIJ3	Glutathione peroxidase	GPX3	0	0	0.5	0.5	0	0	0.5	0.5
A0A287ALC1	Uncharacterized protein		0	0	0.5	0.5	0	0	0.5	0.5
A0A287ALW3	Centrosomal protein of 85 kDa isoform X1		0	0	0.5	0.5	0.2156	0.1	0.0140657	0.331422
A0A287AQ20	Complement factor I isoform 1 preproprotein	CFI	0	0	0.5	0.5	0	0	0.5	0.5
A0A287AT36	Complement component 8 subunit beta (Complement component C8 beta chain)	C8B	0	0	0.5	0.5	0	0	0.5	0.5
A0A287AT48	SERPIN domain-containing protein	LOC100156325	0	0	0.5	0.5	0	0	0.5	0.5
A0A287ATD0	IF rod domain-containing protein	KRT75	0	0	0.5	0.5	0	0	0.5	0.5
A0A287B650	Glycosyl-phosphatidylinositol-specific phospholipase D (EC 3.1.4.50) (Phosphatidylinositol-glycan-specific phospholipase D)	GPLD1	0	0	0.5	0.5	0	0	0.5	0.5
A0A287BAY9	Albumin	ALB	0	0	0.5	0.5	0.0285	0.06	0.31952	0.5
A0A287BDU7	Uncharacterized protein	PZP	0	0	0.5	0.5	0	0	0.5	0.5
A0A287BGD6	Inter-alpha-trypsin inhibitor heavy chain H4	ITIH4	0	0	0.5	0.5	0.0254	0.08	0.375915	0.5
A0A287BHC9	Exportin 1	XPO1	0	0	0.5	0.5	0.1054	0.1	0.153911	0.5
A0A287BJX0	Erythrocyte membrane protein band 4.2	EPB42	0	0	0.5	0.5	0.0454	0.12	0.335687	0.5
A0A287BRX5	N-acetylmuramoyl-L-alanine amidase	PGLYRP2	0	0	0.5	0.5	0.0476	0.07	0.223156	0.5
A0A2C9F3F0	Superoxide dismutase [Cu-Zn] (EC 1.15.1.1)	SOD1	0	0	0.5	0.5	0	0	0.5	0.5
A0A480VVV0	C4a anaphylatoxin (Complement C4 gamma chain)		0	0	0.5	0.5	0.06	0.1	0.258469	0.5
A0A480Y8T9	Alpha-1-antichymotrypsin (Fragment)		0	0	0.5	0.5	0	0	0.5	0.5
A0A481AU84	Catalase (EC 1.11.1.6) (Fragment)		0	0	0.5	0.5	0	0	0.5	0.5
A0A4X1SG20	SERPIN domain-containing protein		0	0	0.5	0.5	0	0	0.5	0.5
A0A4X1SGC6	SERPIN domain-containing protein	SERPINA5	0	0	0.5	0.5	0	0	0.5	0.5
A0A4X1SL55	Ig-like domain-containing protein		0	0	0.5	0.5	0.0157	0.1	0.443769	0.5
A0A4X1SMH5	Ig-like domain-containing protein		0	0	0.5	0.5	0	0	0.5	0.5
A0A4X1SPS1	NAD(P)-bd_dom domain-containing protein	BLVRB	0	0	0.5	0.5	0	0	0.5	0.5
A0A4X1T0Y7	Fibrinogen C-terminal domain-containing protein	MFAP4	0	0	0.5	0.5	0.0013	0.11	0.5	0.5
A0A4X1T8C9	Uncharacterized protein		0	0	0.5	0.5	0	0	0.5	0.5
A0A4X1TJP8	Lipopolysaccharide-binding protein	LBP	0	0	0.5	0.5	0	0	0.5	0.5
A0A4X1TZA7	Uncharacterized protein	A2M	0	0	0.5	0.5	0.1688	0.08	0.0204519	0.428353
A0A4X1TZH5	Uncharacterized protein		0	0	0.5	0.5	0.0912	0.07	0.066377	0.5
A0A4X1U9J2	IF rod domain-containing protein		0	0	0.5	0.5	0	0	0.5	0.5
A0A4X1UA86	Carbonic anhydrase (EC 4.2.1.1)	LOC100154873	0	0	0.5	0.5	0	0	0.5	0.5
A0A4X1UEC7	Uncharacterized protein	ACTG1	0	0	0.5	0.5	0.1726	0.1	0.0454037	0.5
A0A4X1USE1	Septin-5	SEPTIN5	0	0	0.5	0.5	0	0	0.5	0.5
A0A4X1VVH7	Uncharacterized protein	SPTA1	0	0	0.5	0.5	0	0	0.5	0.5
A0A4X1WBN0	IF rod domain-containing protein		0	0	0.5	0.5	0.0742	0.08	0.161099	0.5
A0SEH0	Complement component C6		0	0	0.5	0.5	0	0	0.5	0.5
A5A758	Cytokeratin-1 (Keratin, type II cytoskeletal 1) (Keratin-1) (Type-II keratin Kb1) (Fragment)	KRT1	0	0	0.5	0.5	0.0038	0.05	0.5	0.5
A5A759	Keratin 2A	KRT2A	0	0	0.5	0.5	0	0	0.5	0.5
A5PF00	C3/C5 convertase (EC 3.4.21.47) (Complement factor B) (Complement factor B Ba fragment) (Complement factor B Bb fragment)	BF SBAB-707F1.11-001	0	0	0.5	0.5	0.0347	0.07	0.335687	0.5
D0G7G0	Osteopontin isoform OPN-a (Secreted phosphoprotein 1)	SPP1	0	0	0.5	0.5	0	0	0.5	0.5
F1RKY2	Serpin family D member 1	SERPIND1	0	0	0.5	0.5	0.0193	0.07	0.403248	0.5
F1RN41	Uncharacterized protein	F10	0	0	0.5	0.5	0	0	0.5	0.5
F1RNB8	Spectrin alpha, erythrocytic 1	SPTA1	0	0	0.5	0.5	0.1241	0.08	0.110336	0.5
F1RQW7	C3/C5 convertase (EC 3.4.21.43) (Complement C2) (Complement C2a fragment) (Complement C2b fragment)	C2	0	0	0.5	0.5	0	0	0.5	0.5
F1RZN7	Kallikrein B1	KLKB1	0	0	0.5	0.5	0	0	0.5	0.5
F1S0J2	Uncharacterized protein	C4BPA	0	0	0.5	0.5	0	0	0.5	0.5
F1S8V7	Carboxypeptidase N catalytic chain (Carboxypeptidase N subunit 1)	CPN1	0	0	0.5	0.5	0.0115	0.07	0.443769	0.5
F1S9Q3	Uncharacterized protein	HSPA8	0	0	0.5	0.5	0.0354	0.09	0.364517	0.5
F1SC80	Retinol-binding protein	RBP4	0	0	0.5	0.5	0.0656	0.07	0.166139	0.5
F1SCE3	Serpin family A member 5	SERPINA5	0	0	0.5	0.5	0	0	0.5	0.5
F1SFI6	Fetuin B (Fetuin-B isoform 1)	FETUB	0	0	0.5	0.5	0.0786	0.06	0.0863124	0.5
F1SGG1	Keratin 18	KRT18	0	0	0.5	0.5	0.0957	0.06	0.0726933	0.5
F1SGS9	Catalase (EC 1.11.1.6)	CAT	0	0	0.5	0.5	0.0541	0.07	0.198072	0.5
F1SLV6	Deleted.		0	0	0.5	0.5	0	0	0.5	0.5
F1SMJ1	Complement component C7	C7	0	0	0.5	0.5	0	0	0.5	0.5
F1SQ09	Lumican	LUM	0	0	0.5	0.5	0.0234	0.04	0.279915	0.5
F1SRC8	C-type lectin domain family 3 member B (Tetranectin) (Tetranectin isoform 1precursor)	CLEC3B	0	0	0.5	0.5	0	0	0.5	0.5
F1SS26	Thrombospondin 1	THBS1	0	0	0.5	0.5	0.0967	0.08	0.0898562	0.5
F1STZ4	Deleted.		0	0	0.5	0.5	0.104	0.09	0.13468	0.5
I3LF89	Carboxypeptidase N subunit 2	CPN2	0	0	0.5	0.5	0	0	0.5	0.5
I3LQH7	Biliverdin reductase B (Flavin reductase (NADPH))	BLVRB	0	0	0.5	0.5	0.1536	0.07	0.0104207	0.331422
I3LRJ4	Vitamin K-dependent protein C	PROC	0	0	0.5	0.5	0	0	0.5	0.5
K7GNN0	von Willebrand factor	VWF	0	0	0.5	0.5	0	0	0.5	0.5
K7GQR1	Complement factor properdin	CFP	0	0	0.5	0.5	0	0	0.5	0.5
K7GR72	Anion exchange protein	SLC4A1	0	0	0.5	0.5	0.0423	0.04	0.158655	0.5
L8B0T7	IgG heavy chain	IGHG	0	0	0.5	0.5	0.2133	0.13	0.0489324	0.5
M3V7X9	Galectin-3-binding protein (Lectin galactoside-binding soluble 3-binding protein)	LGALS3BP	0	0	0.5	0.5	0	0	0.5	0.5
P04366	Protein AMBP [Cleaved into: Alpha-1-microglobulin; Inter-alpha-trypsin inhibitor light chain (ITI-LC) (Bikunin) (EI-14) (HI-30); Trypstatin] (Fragment)	AMBP ITIL	0	0	0.5	0.5	0	0	0.5	0.5
P14460	Fibrinogen alpha chain [Cleaved into: Fibrinopeptide A] (Fragment)	FGA	0	0	0.5	0.5	0	0	0.5	0.5
P67937	Tropomyosin alpha-4 chain (Tropomyosin-4)	TPM4	0	0	0.5	0.5	0.2835	0.12	0.0123842	0.331422
P82460	Thioredoxin (Trx)	TXN	0	0	0.5	0.5	0.001	0.08	0.5	0.5
Q0PM28	Pigment epithelium-derived factor (Pigment epithelium-derived factor isoform 1) (Pigment epithelium-derived factor isoform X1) (Serpin family F member 1)	SERPINF1	0	0	0.5	0.5	0	0	0.5	0.5
Q0R678	Maillard deglycase (EC 3.5.1.124) (Parkinsonism-associated deglycase) (Protein DJ-1) (Protein/nucleic acid deglycase DJ-1)	PARK7	0	0	0.5	0.5	0.2242	0.09	0.00322514	0.243176
Q7M364	Antithrombin-III (Serpin C1)		0	0	0.5	0.5	0.0448	0.04	0.13468	0.5
